# Supplementary material for: Cross sectional imaging of truncal and quadriceps muscles relates to different functional outcomes in cancer
Source: Clin Nutr. 2019 Dec;38(6):2875–80. doi: 10.1016/j.clnu.2018.12.023 (PMC6876543; doi:10.1016/j.clnu.2018.12.023)
Supplement: Supplementary file 1 [file mmc1.xml]

<?xml version="1.0" encoding="utf-8" standalone="no"?>
<data>
  <datasets>
    <author>J.Miller@ed.ac.uk</author>
    <type>0</type>
    <dataset>
      <value>4</value>
      <reason>Data will be made available on request</reason>
      <comments />
    </dataset>
  </datasets>
</data>
